# Supplementary material for: Caffeic Acid Phenethyl Ester Protects Neurons Against Oxidative Stress and Neurodegeneration During Traumatic Brain Injury
Source: Biomolecules. 2025 Jan 8;15(1):80. doi: 10.3390/biom15010080 (PMC11762460; doi:10.3390/biom15010080)
Supplement: Supplementary file 1 [file biomolecules-15-00080-s001.zip]

Archive with 1 entries (1 files):
- biomolecules-3385936-supplementary.pdf
